# Supplementary material for: Targeted Ablation of Primary Cilia in Differentiated Dopaminergic Neurons Reduces Striatal Dopamine and Responsiveness to Metabolic Stress
Source: Antioxidants (Basel). 2021 Aug 13;10(8):1284. doi: 10.3390/antiox10081284 (PMC8389284; doi:10.3390/antiox10081284)
Supplement: Supplementary file 1 [file antioxidants-10-01284-s001.zip]

Archive with 1 entries (1 files):
- antioxidants-1312973-supplementary.pdf
